# Supplementary material for: Comprehensive and computational analysis of genes in human umbilical vein endothelial cells responsive to X-irradiation
Source: Genom Data. 2016 May 16;8:126–30. doi: 10.1016/j.gdata.2016.05.007 (PMC4880795; doi:10.1016/j.gdata.2016.05.007)
Supplement: Supplementary Table 1 — Top three GO in down-regulated genes. [file mmc1.xlsx]

## Sheet: Sheet1
	GO term	p-value	Molecules
	cell cycle	< 0.0001	RAD21 TXNIP POLD2 TOP2A TOP2A KHDRBS1 MCM3 PPP1R12A SMC4 SMC4 MCM5 NCAPD2 RRM2 PSRC1 NASP BIRC5 MCM2 ZMYND11 DHFR DHFR DHFR CCNB2 CDC20 SPAG5 RFC5 RFC5 CDK1 CDK1 DTYMK ORC4 EZH2 MAD2L1 CCNA2 CEP57 RFC2 BUB1B DLGAP5 FANCA VRK1 TUBG2 CDC6 CDC6 RFC4 TRIP13 CDC45 RFC3 RFC3 TFDP1 CDKN2C NDC80 SMC2 DBF4 PKMYT1 GTSE1 GTSE1 KIF11 CDC7 ICK EXO1 NEK2 CDC25A KIF23 PDS5B FEN1 FEN1 TTK MELK CCNF POLA1 PLK4 PL…
	cell cycle process	< 0.0001	RAD21 POLD2 TOP2A TOP2A KHDRBS1 MCM3 PPP1R12A SMC4 SMC4 MCM5 NCAPD2 RRM2 PSRC1 BIRC5 MCM2 DHFR DHFR DHFR CCNB2 CDC20 SPAG5 RFC5 RFC5 CDK1 CDK1 ORC4 EZH2 MAD2L1 CCNA2 CEP57 RFC2 BUB1B DLGAP5 VRK1 TUBG2 CDC6 CDC6 RFC4 TRIP13 CDC45 RFC3 RFC3 TFDP1 CDKN2C NDC80 SMC2 DBF4 PKMYT1 GTSE1 GTSE1 KIF11 CDC7 NEK2 CDC25A KIF23 PDS5B FEN1 FEN1 TTK MELK CCNF POLA1 PLK4 PLK4 C2orf18///CENPA CLOCK CCNE2 CENPE PRI…
	organelle fission	< 0.0001	RAD21 TOP2A TOP2A PPP1R12A SMC4 SMC4 NCAPD2 PSRC1 BIRC5 CCNB2 CDC20 SPAG5 CDK1 CDK1 MAD2L1 CCNA2 BUB1B DLGAP5 FANCA VRK1 CDC6 CDC6 TRIP13 NDC80 SMC2 PKMYT1 KIF11 EXO1 NEK2 CDC25A KIF23 PDS5B CCNF CENPE KIF20B H2AFX MIS18BP1 XRCC2 CENPF STAG2 AURKA BRCA2 CSNK1A1 STAG2 SMC3 SMC3 KIF2C BUB1 KIFC1 SPC25 TPX2 BIRC5 CDK1 NEK2 NEK3 MSH6 KIF2C CCNG2 MKI67 MKI67 MKI67 WEE1 NCAPH HAUS5 HAUS5 CCNA2 SMC2 NEK…
